# Supplementary material for: Methods for evaluating clustering algorithms for gene expression data using a reference set of functional classes
Source: BMC Bioinformatics. 2006 Aug 31;7:397. doi: 10.1186/1471-2105-7-397 (PMC1590054; doi:10.1186/1471-2105-7-397)
Supplement: Additional File 1 — R-CODE FOR BHI AND BSI. The file contains an R-CODE for calculating the performance indices for clustering algorithms introduced in this paper. [file 1471-2105-7-397-S1.txt]

###############################################################################
# R-CODE FOR CALCULATING THE PERFORMANCE INDICES FOR CLUSTERING ALGORITHMS    #
# INTRODUCED IN THE PAPER "Methods for evaluating clustering algorithms       #
# for gene expression data using a reference set of functional classes"       #
# BY DATTA & DATTA                                                            # 
# AUGUST, 2006                                                                #
# OS: ANY THAT RUNS R                                                         #
# Programming language: R                                                     #
# Licence: Free and without warrantee                                         #
###############################################################################

# THE FOLLOWING USER INPUT ARE NEEDED
# infile1 <- a text file in a table format containing the gene names and 
# expression values; ho header
# infile2 <- a two column text file containing the functional class information; 
# column 1 has the gene names and column 2 has the name of the functional classes


 


pcdata <- read.table("infile1")
temp <- scan("infile2",list(x=" ",y= " "))

##################  A ####################

ORF <- pcdata[,1]
pcdata <- pcdata[,-1] 
CC <- temp$x
fn <- temp$y
CC <- CC[order(fn)]
fn <- sort(fn)
nC <- as.vector(table(fn))
cnC <- c(0,cumsum(nC))
FF <- length(nC)
indtot <- dim(pcdata)[1]
maxtime <- dim(pcdata)[2]

simmatrix <- matrix(0,indtot,indtot)
for (i in 1:(indtot-1)) {
 for (j in (i+1):indtot) {
             if (is.element(ORF[i],CC) && is.element(ORF[j],CC)) { 
            f <- 1
         repeat
               {
               if (is.element(ORF[i],CC[(cnC[f]+1):(cnC[f+1])]) &&
                     is.element(ORF[j],CC[(cnC[f]+1):(cnC[f+1])])) {
                      simmatrix[i,j] <- simmatrix[j,i] <- 1
                      break                                        }
               f <- f+1
               if (f > FF) break
               }
                                                                } 
                          }
                         } 


###########################################################################                      
# BHI CALCULATES THE HOMOGENEITY INDEX. REQUIRED ARGUMENT IS              #
# "cluster" WHICH IS A VECTOR GIVING THE CLUSTER LEVELS OF ALL GENES      #
# TO BE CLUSTERED OBTAINED USING A GIVEN CLUSTERING ALGORITHM             #
###########################################################################

BHI <- function(cluster) {
k <- length(table(cluster))
sc <- 0
for (j in 1:k) {
Cj <- intersect(ORF[cluster==j],CC)
nj <- length(Cj)
if (nj >1) { 
indj <- (1:indtot)[cluster==j]
sc <- sc + sum(simmatrix[indj,indj])/(nj*(nj-1))
           }
                }
return(sc/k)
                         }


###########################################################################                       
# BSI CALCULATES THE HOMOGENEITY INDEX. REQUIRED ARGUMENT IS              #
# "cluster.time" WHICH IS A MATRIX GIVING THE CLUSTER LEVELS OF ALL GENES # 
# TO BE CLUSTERED OBTAINED USING A GIVEN CLUSTERING ALGORITHM. THE FIRST  #
# COLUMN CONTAINS THE CLUSTERING RESULTS WITH THE FULL DATA, THE SECOND   #
# COLUMN CONTAINS THE CLUSTERING RESULTS AFTER REMOVING THE DATA AT THE   #
# FIRST TIME POINT AND SO ON                                              #
###########################################################################
 
BSI <- function(cluster.time) {

VSST <- 0

for (time in 1:maxtime) {  
 
 cluster <- cluster.time[,1]
 clustertime <- cluster.time[,1+time]
 genes <- 1:indtot
 k <- length(table(cluster))
 #calculate a kxk matrix of proportion of non-overlaps in the two collection of k clusters
 overlap <- matrix(rep(1,k*k),k,k)
 for (i in 1:k) {
  for (j in 1:k) {
      mv <- match(genes[cluster==i],genes[clustertime==j],nomatch=0)
      overlap[i,j] <- length(mv[mv!=0])
                  }
                 }
 
 for (f in 1:FF)
   {
     osum <- 0
     for (x in (cnC[f]+1):(cnC[f+1]) ) {
      for (y in (cnC[f]+1):(cnC[f+1]) ) {
       if (x !=y) {
       gx <- max(genes[ORF==CC[x]])
       gy <- max(genes[ORF==CC[y]])
       i <- cluster[gx]
       j <- clustertime[gy]
       osum <- osum + overlap[i,j]/length(genes[cluster==i])
                        }
                                        }
                                       }
 
    VSST <- VSST + osum/(nC[f]*(nC[f]-1))
   }  # end of f loop
 
                         } #END OF time LOOP
return(VSST/(maxtime*FF))
                          }


####################### B ##################                                            


# Example 
test1 <- matrix(rnorm(15),5,3) + matrix(c(rep(0,9),rep(1,6)),5,3)
pcdata <- cbind(c("Gene1","Gene2","Gene3","Gene4","Gene5"),test1)
temp <- list(x=c("Gene1","Gene2","Gene2","Gene5"),y=c("C1","C1","C2","C2"))
                   
#Run the above code from A to B

> simmatrix
     [,1] [,2] [,3] [,4] [,5]
[1,]    0    1    0    0    0
[2,]    1    0    0    0    1
[3,]    0    0    0    0    0
[4,]    0    0    0    0    0
[5,]    0    1    0    0    0                                     
> pcmat <- as.matrix(pcdata)
> pcmat.r <- cor(t(pcmat))
> # hierarchical clustering with correlation
> hh <- hclust(as.dist(1-(pcmat.r)),meth="average")
> cluster <- cutree(hh,2)
> cluster
[1] 1 2 2 2 1
> BHI(cluster)
[1] 0

> pcmat1.r <- cor(t(pcmat[,-1]))
> cluster1 <- cutree(hclust(as.dist(1-(pcmat1.r)),meth="average"),2)
> pcmat2.r <- cor(t(pcmat[,-2]))
> cluster2 <- cutree(hclust(as.dist(1-(pcmat2.r)),meth="average"),2)
> pcmat3.r <- cor(t(pcmat[,-3]))
> cluster3 <- cutree(hclust(as.dist(1-(pcmat3.r)),meth="average"),2)
> cluster.time <- cbind(cluster,cluster1,cluster2,cluster3)
> cluster.time
     cluster cluster1 cluster2 cluster3
[1,]       1        1        1        1
[2,]       2        1        1        2
[3,]       2        1        2        2
[4,]       2        1        1        2
[5,]       1        2        1        1
> BSI(cluster.time)
[1] 0.4444444
